# Supplementary material for: A novel nonsense mutation in SCAF4 associated with fliedner-zweier syndrome: a case report and review of the literature
Source: Front Genet. 2025 Apr 11;16:1487352. doi: 10.3389/fgene.2025.1487352 (PMC12021868; doi:10.3389/fgene.2025.1487352)
Supplement: Supplementary file 1 [file Table1.xlsx]

## Sheet: Sheet1
case	1	2	3	4	5	6	7	8	9	10	11	12	13	14	15	16	17	18	19	20	21	22	23	24	25	26	27	28	29	30	31	32	33	34	35	36	37	38	39	40	41	42	43	44	45	46	47	48	49
cDNA change	c.31-1G>A	c.158delT	c.299_302del	c.299_302del	c.521dup	c.571C>T	c.697C>T	c.768del	c.836_839del	c.839_840del	c.1045C>T	c.1068+3A>G, r.960_1068del109	c.1064_1068+12del	c.1276C>T	c.1295_1296del (mosaicism; 8% in blood)	c.1322G>C	c.1339C>T	c.1339C>T	c.1363C>T	c.1378C>T	c.1378C>T	c.1378C>T	c.1450C>T	c.1450C>T	c.1457_1458del	c.1463_1466del	c.1463_1466del	c.1463_1466del	c.1463_1466del	c.1463_1466del	c.1471C>T	c.1514-2A>G	c.1669dup	c.1696G>T	c.1746_1749del	c.1889G>A	c.1889G>A	c.2041C>T	c.2209+1G>T	c.2210-8T>C	c.2375del	c.2488+1G>A	c.2503dup	c.-250_1513+250del	c.-250_1513+250del	c.32T>C	c.38C>T	c.353A>C	c.707C>T
AmiNo acid change	p.?	p.Lys53Serfs*13	p.Tyr100Phefs*10	p.Tyr100Phefs*10	p.Ala176Serfs*9	p.Gln191*	p.Gln233*	p.Phe257fs*89	p.Lys279Argfs*66	p.Glu280Glyfs*82	p.Gln349*	p.Phe320Leufs*27	p.?	p.Arg426*	p.Arg432Lysfs*5	p.Arg441Thr / p.Glu413Valfs*8	p.Arg447*	p.Arg447*	p.Arg455*	p.Arg460*	p.Arg460*	p.Arg460*	p.Arg484*	p.Arg484*	p.Lys486Argfs*49	p.Arg488Asnfs*10	p.Arg488Asnfs*10	p.Arg488Asnfs*10	p.Arg488Asnfs*10	p.Arg488Asnfs*10	p.Arg491*	p.?	p.Tyr557Leufs*13	p.Gly566*	p.Asn582Lysfs*3	p.Trp630*	p.Trp630*	p.Gln681*	p.?	p.?	p.Ala792Valfs*11	p.?	p.Ala835Glyfs*83			p.Leu11Pro	p.Ser13Leu	p.Gln118Pro	p.Thr236Ile
de Novo	maternally inherited	NA	Yes	Yes	Yes	Yes	Yes	paternally inherited	Yes	NA	Yes	Yes	NA	NA	Yes	NA	Yes	NA	Yes	maternally inherited	maternally inherited	NA	Yes	Yes	NA	paternally inherited	paternally inherited	paternally inherited	NA	paternally inherited	Yes	NA	Yes	Yes	maternally inherited	likely paternally inherited since brother has same variant; father Not available for testing	likely paternally inherited since brother has same variant; father Not available for testing	Yes	NA	Yes	NA	maternally inherited	NA	Yes	maternally inherited	Yes	Yes	Yes	Yes
ACMG	P/LP	P/LP	P/LP	P/LP	P/LP	P/LP	P/LP	P/LP	P/LP	P/LP	P/LP	P/LP	P/LP	P/LP	P/LP	P/LP	P/LP	P/LP	P/LP	P/LP	P/LP	P/LP	P/LP	P/LP	P/LP	P/LP	P/LP	P/LP	P/LP	P/LP	P/LP	P/LP	P/LP	P/LP	P/LP	P/LP	P/LP	P/LP	P/LP	P/LP	P/LP	P/LP	P/LP	P/LP	P/LP	P/LP	P/LP	P/LP	P/LP
gender	M	F	M	M	M	M	F	F	M	M	F	F	F	M	F	M	M	M	M	M	M	F	F	M	M	M	M	F	M	M	M	M	F	M	F	M	M	M	M	F	F	M	M	F	F	F	M	M	F
age	10 y 4 m	12 y 5 m	7 y 3 m	8 y 5 m	2 y	28 y	19 y	3 y	8 y 11 m	15 y 7 m	11 y	12 y 1m	4 y	16 y 4 m	10 y 11 m	15 y	15 y	13 y	9 y	15 y 11 m	20 y 1 m	46 y 10 m	6 y 3 m	12 y	5 y 7 m	15 y	9 y	9 y	47 y	13 y	4 y	16 y	3 y	11 y	14 y 7 m	10 y	12 y	14 y 6 m	6 y	10 y 6 m	11 y	9 y	13 y 10 m	39 y	10 y	12 y 2 m	12 y 9 m	7 y 5 m	4 y 10 m
DD/ID	No	mild to moderate	No	mild	NA	Yes	severe	mild	moderate	mild	mild	No	moderate	mild	Yes	mild	No	moderate	moderate	mild	mild	Yes	No	Yes	Yes	moderate	mild	mild	mild	mild	Yes	Yes	Yes	Yes	mild	Yes	Yes	Yes	Yes	Yes	mild	Yes	Yes	Yes	No	Yes	Yes	No	Yes
epilepsy	No	No	Yes	Yes	No	No	Yes	No	Yes	No	No	No	Yes	No	No	No	Yes	No	Yes	Yes	No	NA	NA	No	No	No	No	No	No	No	No	No	Yes	No	Yes	No	Yes	No	No	Yes	Yes	No	Yes	Yes	No	Yes	Yes	No	No
Language development disorders	Yes	Yes	No	No	Yes	No	Yes	Yes	Yes	Yes	NA	Yes	Yes	Yes	No	Yes	No	No	Yes	Yes	Yes	NA	Yes	No	No	No	Yes	Yes	NA	Yes	Yes	Yes	Yes	Yes	Yes	Yes	Yes	Yes	Yes	Yes	Yes	Yes	Yes	No	Yes	Yes	Yes	Yes	Yes
ADHD/ASD	No	Yes	No	Yes	No	Yes	Yes	No	Yes	Yes	Yes	Yes	Yes	No	No	No	Yes	Yes	NA	Yes	Yes	Yes	Yes	No	Yes	No	No	Yes	No	Yes	Yes	Yes	No	Yes	Yes	Yes	Yes	Yes	Yes	Yes	No	No	No	No	Yes	yes	Yes	Yes	No
Skeletal abNormality	No	Yes	No	No	No	Yes	Yes	No	No	Yes	Yes	No	NA	No	No	No	Yes	Yes	No	Yes	Yes	Yes	No	Yes	No	No	No	No	NA	Yes	Yes	Yes	Yes	No	Yes	Yes	No	No	Yes	Yes	Yes	Yes	No	NA	NA	Yes	No	Yes	No
Renal abNormality	NA	No	No	No	No	NA	No	No	No	No	Yes	No	NA	NA	Yes	No	No	No	No	NA	NA	NA	No	Yes	No	No	No	NA	NA	NA	Yes	No	No	No	No	No	No	No	No	No	NA	No	No	NA	No	No	No	No	No
Cardiovascular abNormality	No	No	No	No	No	No	No	No	No	Yes	NA	No	NA	No	No	No	No	No	No	NA	NA	NA	No	No	No	No	NA	NA	NA	NA	NA	NA	No	No	No	Yes	No	No	No	Yes	NA	No	No	NA	No	No	No	No	No
Special Facial	Yes	Yes	No	No	Yes	No	Yes	Yes	Yes	Yes	Yes	Yes	NA	Yes	No	Yes	No	Yes	Yes	Yes	Yes	Yes	Yes	No	Yes	No	Yes	Yes	Yes	Yes	No	Yes	NA	Yes	Yes	No	No	No	No	Yes	Yes	No	Yes	Yes	Yes	No	No	No	No
[truncated: 20 more columns]
